# Supplementary material for: Acute-on-chronic liver failure alters linezolid pharmacokinetics in critically ill patients with continuous hemodialysis: an observational study
Source: Ann Intensive Care. 2023 Sep 12;13:83. doi: 10.1186/s13613-023-01184-z (PMC10497461; doi:10.1186/s13613-023-01184-z)
Supplement: Supplementary file 1 — Additional file 1: Table S1. Linezolid Concentrations at Time Points. [file 13613_2023_1184_MOESM1_ESM.xlsx]

## Sheet: Tabelle1
	Table S1. Linezolid Concentrations at Time Points
	NLF						ACLF
	Pre-Filter		Post-Filter		UF		Pre-Filter		Post-Filter		UF
T0	2.14	(3.52)	1.65111	(3)	1.33556	(2.34)	12.7856	(11.47)	10.8411	(9.92)	6.48111	(4.57)
T1	16.2067	(3.71)	12.8156	(4.05)	11.6811	(2.72)	30.0011	(12.44)	25.1822	(11.73)	17.31	(9.25)
T2	11.31	(3.44)	8.37556	(3.04)	7.46333	(2.25)	21.4289	(11.85)	19.1538	(11.06)	12.6925	(5.76)
T4	8.21	(3.39)	6.1925	(3.21)	6.27625	(4.01)	17.9789	(12.06)	14.97	(10.67)	9.25444	(6.05)
T6	6.4	(3)	4.29444	(3.16)	3.80222	(2.48)	16.8937	(12.38)	14.1475	(10.97)	9.04875	(6.01)
T8	4.59111	(2.89)	3.37667	(2.56)	3.04333	(2.14)	15.4186	(13.14)	13.74	(11.99)	9.40333	(5.01)
T12	3.1375	(1.58)	2.22875	(1.44)	2.43	(1.86)	13.285	(10.85)	10.9688	(9.65)	7.33875	(4.11)
T24	3.17714	(1.7)	2.18	(1.37)	1.92	(1.16)	11.5867	(12.06)	10	(10.57)	5.485	(4.47)
T25	15.9571	(2.1)	12.8663	(3.22)	11.375	(2.66)	27.915	(12.38)	24.4783	(11.17)	15.2833	(8.87)
T48	7.72286	(13.82)	3.88857	(5.86)	4.10143	(6.58)	15.4575	(13.13)	12.06	(12.7)	6.2625	(6.06)
T49	16.6529	(2.89)	11.8171	(2.6)	13.1214	(2.97)	31.915	(16.74)	25.295	(13.45)	14.1625	(9.14)
	Linezolid concentrations [mg/L] at respective time points, data are given as mean (standard deviation)
	NLF: no liver failure; ACLF: acute on chronic liver failure.
